# Supplementary material for: Microstructural and Nanoindentation Investigation on the Laser Powder Bed Fusion Stainless Steel 316L
Source: Materials (Basel). 2023 Aug 30;16(17):5933. doi: 10.3390/ma16175933 (PMC10488893; doi:10.3390/ma16175933)
Supplement: Supplementary file 1 [file materials-16-05933-s001.zip]

Archive with 1 entries (1 files):
- materials-2526020-supplementary.pdf
